# Supplementary material for: dCLIP: a computational approach for comparative CLIP-seq analyses
Source: Genome Biol. 2014 Jan 7;15(1):R11. doi: 10.1186/gb-2014-15-1-r11 (PMC4054096; doi:10.1186/gb-2014-15-1-r11)
Supplement: Additional file 1 — Source code of the dCLIP software 1.0. [file gb-2014-15-1-r11-S1.zip]

Archive with 1 entries (1 files):
- 1339981732106427_add1.gz
